# Supplementary material for: Associations between Urinary Phthalate Metabolites with BDNF and Behavioral Function among European Children from Five HBM4EU Aligned Studies
Source: Toxics. 2024 Aug 31;12(9):642. doi: 10.3390/toxics12090642 (PMC11436069; doi:10.3390/toxics12090642)
Supplement: Supplementary file 1 [file toxics-12-00642-s001.zip]

Archive with 1 entries (1 files):
- toxics-3156928-supplementary.pdf
